# Supplementary material for: The Role of Light-Harvesting Complex II Organization in the Efficiency of Light-Dependent Reactions in the Photosynthetic Apparatus of Pisum sativum L
Source: Plants (Basel). 2025 Jun 16;14(12):1846. doi: 10.3390/plants14121846 (PMC12196630; doi:10.3390/plants14121846)
Supplement: Supplementary file 1 [file plants-14-01846-s001.zip]

Archive with 1 entries (1 files):
- plants-3640102-supplementary.pdf
